# Supplementary material for: Primary Care Service Provision Scale for Evaluating the Right to Health Among International Migrant Populations
Source: Healthcare (Basel). 2025 Aug 21;13(16):2068. doi: 10.3390/healthcare13162068 (PMC12385813; doi:10.3390/healthcare13162068)
Supplement: Supplementary file 1 [file healthcare-13-02068-s001.zip]

Archive with 1 entries (1 files):
- healthcare-3724938-supplementary.pdf
